# Supplementary material for: The Interaction between Lockdown-Specific Conditions and Family-Specific Variables Explains the Presence of Child Insomnia during COVID-19: A Key Response to the Current Debate
Source: Int J Environ Res Public Health. 2021 Nov 27;18(23):12503. doi: 10.3390/ijerph182312503 (PMC8656994; doi:10.3390/ijerph182312503)
Supplement: Supplementary file 1 [file ijerph-18-12503-s001.zip]

Archive with 1 entries (1 files):
- ijerph-1422144-supplementary.pdf
